# Supplementary material for: Mother–infant interaction in women with depression in pregnancy and in women with a history of depression: the Psychiatry Research and Motherhood – Depression (PRAM-D) study
Source: BJPsych Open. 2021 May 25;7(3):e100. doi: 10.1192/bjo.2021.52 (PMC8167851; doi:10.1192/bjo.2021.52)
Supplement: Supplementary file 1 [file bjosup.zip]

Archive with 14 entries (14 files):
- S2056472421000521sup001.pdf
- S2056472421000521sup002.pdf
- S2056472421000521sup003.pdf
- S2056472421000521sup004.pdf
- S2056472421000521sup005.pdf
- S2056472421000521sup006.pdf
- S2056472421000521sup007.pdf
- S2056472421000521sup008.pdf
- S2056472421000521sup009.pdf
- S2056472421000521sup010.pdf
- S2056472421000521sup011.pdf
- S2056472421000521sup012.pdf
- S2056472421000521sup013.pdf
- S2056472421000521sup014.pdf
